# Supplementary material for: Metagenomic Next-generation Sequencing Compared With Blood Culture as First-line Diagnostic Method for Bloodstream Infection in Hematologic Patients With Febrile Neutropenia: A Multicenter, Prospective Study
Source: Open Forum Infect Dis. 2025 May 16;12(6):ofaf288. doi: 10.1093/ofid/ofaf288 (PMC12125677; doi:10.1093/ofid/ofaf288)
Supplement: ofaf288_Supplementary_Data [file ofaf288_supplementary_data.zip]

Archive with 3 entries (3 files):
- Supplementary figures (1).docx
- Supplementary Method-revised.docx
- Supplementary Tables-revised.docx
